# Supplementary material for: Electrical modulation of transplanted stem cells improves functional recovery in a rodent model of stroke
Source: Nat Commun. 2022 Mar 15;13:1366. doi: 10.1038/s41467-022-29017-w (PMC8924243; doi:10.1038/s41467-022-29017-w)
Supplement: Supplementary file 3 — Source Data [file 41467_2022_29017_MOESM3_ESM.xlsx]

## Sheet: Figure 1C
	Total WP
Time (d)	NPCStim										NPC										Polymer										PolymerStim										Sham
0	10	10	10	10	10	10	10	10	10	10	10	10	9	10	10	10	10	10	10	10	10	10	10	10	10	10	10	10	10	10	10	10	10	10	10	10	10	10	10	10	10	10	10	10	10	10	10	10	10
7	0	0	0	0	1	0	0	0	0	0	0	0	0	0	0	0	0	0	0	0	1	0	0	0	0	0	0	0	0	0	0	0	0	0	0	0	0	0	0	0	0	0	0	0	0	0	0	0	0
14	2	0	4	4	6	4	5	0	0	1	0	0	0	0	2	3	1	3	3	0	0	0	0	1	0	0	0	0	0	0	0	0	0	2	0	0	0	0	0	0	0	0	0	0	0	0	0	0	0
21	5	1	5	5	7	5	7	0	4	3	1	0	0	0	4	4	4	2	4	2	0	1	0	0	1	0	0	0	0	0	0	0	0	3	2	0	0	0	0	3	0	0	0	0	0	0	0	0	0
28	8	0	9	8	9	7	8	7	6	6	0	0	0	0	5	6	5	5	6	7	2	0	1	2	0	0	0	0	0	1	0	0	0	2	3	0	0	0	0	3	0	0	0	0	0	0	0	0	0
35	10	0	10	8	10	7	7	9	8	6	7	0	0	0	4	5	2	5	7	7	0	0	0	3	0	0	0	0	0	7	0	0	0	2	2	2	0	3	1	5	0	0	0	0	0	0	0	0	0
42	10	5	10	9	10	8	7	9	10	8	8	2	0	0	5	5	4	9	9	8	3	0	0	4	0	0	0	0	0	9	1	0	3	3	3	2	0	4	1	2	0	0	2	0	1	0	1	2	1
[truncated: 1 more columns]

## Sheet: Figure 1D
	Total NS
Time (d)	NPCStim										NPC										Polymer										PolymerStim										Sham
0	16	16	16	16	16	16	16	16	16	16	16	16	16	16	16	16	16	16	16	16	16	16	16	16	16	16	16	16	16	16	16	16	16	16	16	16	16	16	16	16	16	16	16	16	16	16	16	16	16
7	10	9	10	9	9	9	9	9	9	9	9	9	9	9	9	9	9	9	8	9	9	9	9	9	9	9	9	9	9	9	9	9	9	9	9	9	9	9	9	9	9	10	9	9	9	9	9	9	9
14	10	9	10	11	12	13	13	10	10	9	9	9	8	11	9	9	10	9	9	8	12	9	9	10	9	9	9	9	9	9	10	9	8	9	9	9	9	9	9	9	9	9	9	9	9	9	9	9	9
21	12	10	11	13	12	13	14	10	10	9	10	10	10	12	10	9	10	9	9	9	9	9	9	9	9	9	10	10	9	9	9	9	9	9	10	9	10	9	9	9	9	9	9	10	9	9	9	9	9
28	14	11	12	15	14	12	13	9	11	11	10	12	11	13	12	10	11	11	12	10	10	9	9	10	9	9	9	9	9	11	9	9	11	9	9	9	9	9	9	9	9	8	10	9	9	9	9	9	9
35	15	12	15	15	16	16	16	15	14	12	12	12	11	14	12	10	10	14	14	12	12	9	12	12	9	9	9	9	11	9	9	9	9	10	10	9	9	9	9	9	9	9	9	9	9	9	9	9	9
42	16	12	16	16	16	15	16	15	15	11	16	11	11	12	11	10	9	15	15	12	11	9	11	9	9	9	9	9	9	13	10	10	10	10	9	9	9	9	9	9	9	9	9	9	9	9	9	9	9
[truncated: 1 more columns]

## Sheet: Figure 2D
SVZ: BrdU Cell Number						MD: BrdU Cell Number						PI: BrdU Cell Number
Sham	Polymer	PolymerStim	NPC	NPCStim		Sham	Polymer	PolymerStim	NPC	NPCStim		Sham	Polymer	PolymerStim	NPC	NPCStim
77	206	143	375	722		108	251	252	170	546		119	411	224	567	1390
241	164	283	257	722		439	304	199	110	1121		238	411	161	346	1002
223	286	137	232	613		0	256	117	201	395		462	338	113	674	959
163	175	121	243	726		0	318	117	221	490		285	381	109	180	1000
133	256	103	495	621		291	287	176	132	484		111	419	130	411	482
111	240	160	231	567		208	277	269	231	304		75	364	375	442	891
144	108	287	267	586		48	267	343	252	122		42	360	411	198	838
199	138	394	183	572		73	315	134	245	740		63	539	232	233	399

## Sheet: Figure 2F
Pax6+BrdU+						Nestin+BrdU+
Sham	Polymer	PolymerStim	NPC	NPCStim		Sham	Polymer	PolymerStim	NPC	NPCStim
11.71	8.03	9.76	18.86	20.21		5.02	9.25	3.25	29.39	21.63
9.57	11.68	8.67	15.81	22.32		10.23	8.27	2.44	18.8	8.88
5.68	6.69	17.49	17.1	28.52		10.98	8.91	7.1	36.79	11.41
7.07	9.8	9.64	22.57	15.08		5.79	8.29	3.92	12.45	12.01
8.78	7.1	12.56	33.86	26.2		10.14	9.17	2.91	7.09	19.72
4.01	4.99	17.84	9.82	17.88		12.71	17.06	2.82	21.43	25.7
10.8	7.85	3.74	24.93	19.47		10.8	7.44	4.62	3.81	9.57
11.27	13.37	5	28.73	25.26		13.24	23.26	2.71	27.24	10.73
6.04	13.13	10.03	3.95	41.7		7	12.17	7.27	16.38	40.22
3.41	7.42	13.92	7.72	64.42		2.93	4.4	3	17.45	19.33
7.93	7.12	9.02	11.31	48.04		5.37	6.8	5.76	15.19	20.59
4.52	14.29	19.27	11.65	46.37		19.28	16.14	2.98	29.72	12.53
1.02	6.11	28.45	19.46	20.53		2.72	16.94	4.53	9.95	14.84
9.55	2.23	14.67	5.77	20.33		3.88	10.58	3.76	10.1	28.97
2.89	4.32	17.88	13.55	38.01		6.04	14.66	2.7	8.37	26.03
3.61	7.1	9.8	27.31	37.31		3.87	16.49	8.96	9.24	30.45

## Sheet: Figure 3B
	RNA Seq			qRT-PCR
Gene	Log FC	Adjusted p-value	Significance	Mean Diff. between NPCstim and NPC	Adjusted p-value	Significance
STC2	6.90433	9.54848e-06	****	12.5		**
SNCB	7.57553	3.00852e-05	****	0.86	0.0338	*
NRN1	7.17463	0.000341471	***	7.345	0.0061	**
TNNT1	3.98647	4.38075e-05	****	0.1425	0.7968	ns
PLOD2	5.66228	1.18493e-06	****	0.785	0.0805	ns
PDE4C	8.10975	4.87784e-05	****	6.1	0.0552	ns
PPFIA4	7.99572	0.000127712	***	13.13	0.0127	*
TMEM45A	4.98203	0.000112231	***	0.63	0.0868	ns
FGF11	4.68952	0.000331013	***	0.575	0.6813	ns

## Sheet: Figure 3D
Fold-change (STC2)
Control	NPC	NPCStim
0.63	0.67	7.58
0.61	0.69	11.16
1.25	2.52	15.87
1.51	3.06	22.31

## Sheet: Figure 3E
STC2 (ng/ml)
NPC	NPCStim
1.01433	5.23372
0.773856	4.35383
0.66991	4.47128
0.788862	4.11591

## Sheet: Figure 4A
	WP Score
Time (d)	NPCStim										NPC										ScrambleKD+Stim										ScrambleKD										STC2KD+Stim
0	10	10	10	10	10	10	10	10	10	10	10	10	9	10	10	10	10	10	10	10	10	10	10	10	10	10	10	10	10	10	10	10	10	10	10	10	10	10	10	10	10	10	10	10	10	10	10	10	10
7	0	0	0	0	0	0	0	0	0	0	0	0	0	0	0	0	0	0	0	0	0	0	0	0	0	0	0	0	0	0	0	0	0	0	0	0	0	0	0	0	0	0	0	0	0	0	0	0	0
14	4	1	4	5	4	4	3	2	1	2	1	0	3	3	1	1	1	0	0	1	2	1	1	6	2	0	0	5	4	2	4	3	4	2	0	0	0	1	1	0	0	0	0	0	0	0	2	0	1
21	5	2	4	7	4	5	4	5	4	5	2	4	5	4	2	2	3	0	2	2	6	2	4	4	4	5	2	6	6	4	6	7	2	5	1	3	2	1	1	1	0	1	1	0	2	0	3	0	2
28	7	5	7	8	5	5	7	8	7	3	4	4	8	4	4	3	6	1	1	0	6	2	6	6	6	6	7	7	7	6	7	7	5	7	2	4	3	2	3	0	0	6	1	2	3	1	2	3	4
35	7	6	7	9	5	8	5	8	8	5	5	3	6	3	7	4	7	3	2	4	5	4	7	5	3	3	5	10	9	7	8	4	6	8	6	2	4	5	2	2	1	4	1	2	3	1	4	2	5
42	8	9	9	10	6	8	8	8	9	10	7	6	9	5	7	6	9	5	7	5	7	8	10	8	7	9	8	8	10	10	5	6	8	10	4	10	5	6	6	5	2	5	3	3	5	2	5	4	6
	NS Score
Time (d)	NPCStim										NPC										ScrambleKD+Stim										ScrambleKD										STC2KD+Stim
0	16	16	16	16	16	16	16	16	16	16	16	16	16	16	16	16	16	16	16	16	16	16	16	16	16	16	16	16	16	16	16	16	16	16	16	16	16	16	16	16	16	16	16	16	16	16	16	16	16
7	9	9	10	9	9	9	9	9	9	9	9	9	9	9	9	9	9	9	9	9	9	9	9	9	9	9	9	9	9	9	9	9	9	9	9	9	9	9	9	9	9	9	8	9	9	9	9	9	9
14	10	9	10	9	9	9	10	9	9	9	9	9	10	9	9	9	9	9	9	9	9	9	11	10	10	9	9	11	9	9	10	10	9	9	9	9	9	9	9	9	9	10	10	9	10	9	9	9	9
21	12	9	11	14	9	9	10	11	9	10	10	9	11	9	9	9	9	9	9	9	11	9	10	9	10	9	9	14	14	9	12	9	9	9	9	9	9	9	9	9	9	8	9	9	9	9	9	9	9
28	10	9	9	14	10	9	12	13	9	9	9	10	12	9	9	9	9	9	9	9	11	10	11	11	10	10	10	14	14	9	10	11	10	12	9	9	9	9	9	9	9	10	9	9	9	9	10	9	9
35	13	10	11	14	11	13	10	15	15	11	9	9	12	9	11	13	9	10	9	9	9	9	11	9	10	11	10	14	14	11	10	10	10	11	9	10	9	9	9	9	9	11	9	9	9	9	9	9	11
42	12	14	15	15	10	14	12	14	14	12	12	11	13	10	12	9	11	9	14	10	9	9	16	10	11	12	10	13	14	15	10	11	12	14	9	16	9	9	10	9	9	9	9	10	12	9	12	9	11
[truncated: 31 more columns]

## Sheet: Figure 4C
SVZ: BrdU Cell Number						PI: BrdU Cell Number
ScrambleKD	ScrambleKD+Stim	STC2KD	STC2KD+Stim	STC2UP		ScrambleKD	ScrambleKD+Stim	STC2KD	STC2KD+Stim	STC2UP
102	531	90	213	822		333	465	108	101	894
165	537	128	23	232		304	1186	128	101	894
271	630	33	212	263		317	992	85	101	854
265	480	66	222	283		279	515	69	89	872
143	684	49	89	243		82	614	278	118	573
163	518	37	41	301		280	826	171	333	782
221	590	222	85	434		301	452	189	128	884
207	576	241	89	232		312	480	141	185	1101

## Sheet: Figure 4D
PAX6-PI							Nestin-PI
Sham	ScrambleKD	ScrambleKD+Stim	STC2KD	STC2KD+Stim	STC2UP		Sham	ScrambleKD	ScrambleKD+Stim	STC2KD	STC2KD+Stim	STC2UP
11.71	15.18	7.99	8.76	8.76	24.51		5.02	5.69	16.8	15.72	8.25	19.93
9.57	12.19	10.88	13.42	13.42	20.37		10.23	24.73	6.24	12.46	7.35	10.32
5.68	26.13	17.04	12.09	12.09	20.19		10.98	13.21	9.5	10.03	5.6	10.56
7.07	39.14	21.51	5.01	5.01	24.09		5.79	17.11	12.01	12.68	3.24	14.19
8.78	7.81	19.78	1.54	1.54	10.86		10.14	6.25	25.64	17.99	5.4	17.68
4.01	6.27	18.1	7.5	7.5	36.23		12.71	7.46	39.66	28.75	7.5	44.44
10.8	12.3	24.43	1.45	1.45	41.31		10.8	5.99	13.12	6	12.84	13.62
11.27	1.43	29.41	0.71	0.71	20.31		13.24	3.94	14.03	7.29	5.88	8.07
6.04	5.71	7.79	21.83	5.91	8.02		7	3.27	4.36	10.32	10.59	20.8
3.41	9.81	56.8	17.69	12.61	11.09		2.93	9.81	18.4	7.58	5.16	13.18
7.93	25.61	14.8	12.39	3.36	12.41		5.37	13.41	5.05	0.46	7.95	9.84
4.52	6.07	23.39	1.65	3.17	8.14		19.28	3.93	8.26	1.65	0	13.26
1.02	13.93	19.52	7.72	2.44	13.78		2.72	5.47	8.37	12.75	5.09	25.8
9.55	19.8	17.82	10.78	4.36	11.2		3.88	4.1	8.36	13.07	5.74	33.07
2.89	16.28	20.48	13.9	4.35	7.59		6.04	4.98	12.65	4.28	2.46	20.6
3.61	12.82	15.91	15.3	3.41	11.42		3.87	5.13	10.8	7.65	6.5	23.78

[truncated: 21 more sheets: Figure 5B, Figure 5C, Supp. Figure 2 (a,b,d), Supp. Figure 3 (a,c), Supp. Figure 4, Supp. Figure 5, Supp. Figure 6, Supp. Figure 7 (c), Supp. Figure 8, Supp. Figure 9 (a,b,c), Supp. Figure 10, Supp. Figure 12, Supp. Figure 13 (a,b,d), Supp. Figure 14, Supp. Figure 15, Supp. Figure 16, Supp. Figure 17, Supp. Figure 19, Supp. Figure 20, Supp. Figure 21 (a,b) …]
